# Supplementary material for: c-Myc targeted regulators of cell metabolism in a transgenic mouse model of papillary lung adenocarcinoma
Source: Oncotarget. 2016 Sep 1;7(40):65514–39. doi: 10.18632/oncotarget.11804 (PMC5323172; doi:10.18632/oncotarget.11804)
Supplement: Supplementary file 6 [file oncotarget-07-65514-s006.xls]

## Sheet: Table S7
		Summary of ENCODE ChiP-seq data			ENCODE ChIP-seq data on individual human cell lines (N. of distinct MYC binding sites throughout the gene)								Summary of ENCODE ChiP-seq data (mouse database)			ENCODE ChIP-seq data on individual mouse cell lines (N. of distinct MYC binding sites throughout the gene)
Transcription change	Gene symbol	Number of experiments showing MYC binding sites (out of eight)	Number of experiments showing overlapping MYC binding sites	MYC binding in promoter region (yes/no)	GM12878 c-Myc PK	H1-hESC c-Myc PK	K562 c-Myc PK	HeLa-S3 c-Myc PK	HepG2 c-Myc PK	HUVEC c-Myc PK	MCF-7 est cMyc PK	MCF-7 veh cMyc PK	Number of experiments showing MYC binding sites (two)	Number of experiments showing overlapping MYC binding sites	MYC binding in promoter region (yes/no)	CH12 c-Myc PK	MEL c-Myc PK
Upregulated	Arg1	1	0	yes	0	0	0	0	2	0	0	0	0	0	no	0	0
	Fasn	8	7	yes	3	1	3	3	6	2	3	6	2	1	yes	1	1
	Acsl4	4	3	yes	0	0	2	0	1	4	0	1	2	1	yes	2	2
	Srm	7	7	yes	4	0	4	2	3	1	3	4	2	2	yes	2	2
	Shmt1	6	4	yes	0	1	2	0	3	4	1	2	2	1	yes	2	1
	Eno1	7	7	yes	2	0	1	3	3	4	3	4	2	1	yes	1	1
	Ldh1	7	7	yes	1	0	1	2	4	5	1	3	2	1	yes	1	1
	Hk2	8	7	yes	1	1	3	2	4	3	2	6	2	1	yes	4	1
	Hk1	6	3	no	1	0	4	0	2	13	3	14	2	0	yes	2	3
	Gapdh	6	6	yes	3	0	10	5	2	11	0	4	1	0	yes	1	0
	Suclg2	6	5	yes	0	0	2	2	4	1	1	6	2	1	yes	2	1
	Gpi1	5	2	yes	0	2	5	0	4	2	0	1	2	0	yes	3	0
	Tpi	5	5	yes	1	0	2	0	3	2	0	1	2	1	yes	1	1
	Gnpnat1	7	7	yes	1	0	2	2	1	1	2	2	1	0	yes	2	0
	Pign	6	6	yes	0	0	1	1	1	4	1	1	1	0	yes	2	0
	Tyms	6	6	yes	0	0	6	2	4	4	1	3	1	0	yes	2	0
	Tk1	7	5	yes	1	0	3	0	4	3	1	2	1	0	yes	2	0
	Gart	7	7	yes	2	0	1	2	2	1	2	2	2	1	yes	1	1
	Impdh2	7	7	yes	1	0	1	1	3	2	1	1	2	1	yes	1	1
	Uck2	7	7	yes	2	0	3	2	5	8	3	3	2	1	yes	3	1
	Mre11a	5	5	yes	0	0	1	2	2	3	0	1	2	1	yes	1	1
	Top2a	4	4	yes	0	0	1	0	2	2	0	1	2	1	yes	1	1
	Ahcy	7	7	yes	2	0	1	2	2	2	1	2	2	1	yes	2	1
	Naa10	6	5	yes	0	3	1	0	3	9	1	3	2	1	yes	1	1
	Hmgb2	6	6	yes	1	0	1	0	1	1	1	3	1	0	yes	1	0
	Apex1	7	7	yes	1	0	2	4	1	1	2	1	2	1	yes	1	1
	Xrcc5	7	6	yes	0	1	1	1	2	2	2	3	2	2	yes	2	2
	Rrm1	7	7	yes	1	0	1	1	1	1	1	1	1	0	yes	3	0
	Rrm2	7	7	yes	1	0	6	1	5	1	1	3	1	0	yes	1	0
	Rfc4	7	7	yes	1	0	1	1	1	3	1	1	1	0	yes	1	0
	Xrcc6	7	7	yes	1	0	5	2	4	5	2	5	2	1	yes	3	1
	Hells	5	5	yes	0	0	1	1	2	1	0	4	0	0	no	0	0
	Smarcc1	8	7	yes	3	1	6	1	3	5	3	4	1	0	yes	3	0
	H1fx	4	4	yes	0	0	4	0	3	1	0	1	0	0	no	0	0
	Lmnb1	7	7	yes	2	0	4	1	5	5	1	3	2	1	yes	6	1
	Polr1d	7	7	yes	1	0	3	1	1	2	2	3	2	1	yes	1	1
	Strbp	5	0	no	0	3	2	0	1	0	2	1	1	0	yes	1	0
	Nop56	7	7	yes	2	0	1	2	2	3	5	2	2	1	yes	1	1
	Rrs1	8	8	yes	1	2	2	1	1	1	2	1	2	1	yes	1	1
	Ncl	7	7	yes	3	0	1	1	2	1	1	2	2	2	yes	3	3
	Npm1	8	8	yes	2	1	2	1	2	3	2	2	2	1	yes	1	1
	Npm3	4	3	yes	0	0	1	0	3	3	0	4	2	1	yes	1	1
	Hnrpa1	7	7	yes	3	0	2	3	1	3	3	1	2	1	yes	1	1
	Fbl	7	7	yes	3	0	7	1	2	4	5	3	2	1	yes	1	1
	Nop58	7	7	yes	1	0	1	1	1	1	1	1	2	1	yes	1	1
	Snrpg	6	6	yes	1	0	2	0	1	2	2	1	2	2	yes	2	1
	Snord22	0	0	no	0	0	0	0	0	0	0	0	2	1	yes	1	1
	Nudt21	7	7	yes	1	0	3	1	4	1	1	2	1	0	yes	1	0
	Pabpc4	6	6	yes	2	0	3	0	4	5	2	4	1	0	yes	1	0
	Gar1	7	7	yes	1	0	1	1	1	1	1	1	2	1	yes	1	1
	Mki67ip	7	7	yes	1	0	1	1	1	1	1	1	2	1	yes	1	1
	Ppan	7	7	yes	2	0	2	1	1	4	1	1	2	1	yes	1	1
	Rcl1	8	7	yes	1	1	6	1	4	2	4	4	2	1	yes	1	1
	Grwd1	7	7	yes	1	0	2	1	4	1	1	1	2	1	yes	1	1
	Psat1	5	5	yes	2	0	1	1	2	3	0	0	2	1	yes	1	1
	Rpl10a	7	5	yes	2	0	3	1	1	1	1	2	2	1	yes	1	1
	Rpl13a	6	6	yes	1	0	5	0	2	4	2	4	2	1	yes	1	1
	Rpl27a	6	6	yes	3	0	3	0	3	4	2	2	1	0	yes	1	0
	Bzw2	6	6	yes	0	0	6	6	3	1	3	4	2	2	yes	3	1
	Eif3e	7	7	yes	1	0	1	1	1	1	2	2	2	1	yes	1	1
	Cct5	7	7	yes	2	0	2	2	6	2	1	3	2	1	yes	1	1
	Fkbp11	5	5	yes	1	0	0	0	1	2	2	2	2	1	yes	1	1
	Srr	5	4	yes	0	0	1	0	1	2	1	2	2	1	yes	1	1
	Aldh18A1	7	7	yes	1	0	2	1	1	3	1	3	1	0	yes	1	0
	Pcbd1	4	4	yes	0	0	2	0	1	1	0	2	0	0	no	0	0
	Mrps5	7	7	yes	1	0	1	1	2	1	1	2	1	0	yes	3	0
	Rpsa	7	7	yes	1	0	2	1	1	2	1	1	2	1	yes	2	1
	Mrpl12	7	7	yes	2	0	1	1	7	1	1	2	2	1	yes	1	1
	Rpl36a	7	7	yes	2	0	1	1	1	2	1	1	2	2	yes	1	1
	Eif2b1	8	8	yes	1	1	1	1	1	1	1	1	2	1	yes	1	1
	Golm1	6	2	yes	2	3	0	1	1	5	0	5	2	0	yes	1	1
	Timm10	5	5	yes	1	0	1	0	2	1	0	1	2	1	yes	1	1
	Timm8a	7	7	yes	2	0	1	2	5	1	1	1	2	1	yes	1	1
	Tomm40	7	7	yes	4	1	2	0	7	4	4	3	1	0	yes	1	0
	Sfxn1	6	5	yes	0	0	2	1	2	2	1	4	2	1	yes	3	1
	Slc19a1	7	7	yes	3	0	3	2	3	6	4	6	2	1	yes	2	1
	Slc15a2	1	0	no	0	1	0	0	0	0	0	0	1	0	yes	1	0
	Slc4a7	6	6	yes	0	0	0	0	1	1	0	1	2	1	yes	2	0
	Slc4a4	2	0	no	0	1	0	0	0	0	0	1	0	0	no	0	0
	Aqp4	1	0	no	0	0	0	0	0	0	0	1	0	0	no	0	0
	Rangrf	2	2	yes	0	0	0	0	1	3	0	0	2	1	yes	1	1
	Kpna2	7	7	yes	1	0	2	2	1	2	2	1	1	0	yes	1	0
	Ipo5	7	5	yes	1	1	1	1	4	2	0	1	1	0	yes	5	0
	Ipo4	7	7	yes	2	0	1	1	1	3	3	1	2	1	yes	1	1
	Csrp3	2	2	yes	0	0	5	0	2	0	0	0	0	0	no	0	0
	Abcb1b	8	3	yes	1	1	2	1	6	2	5	7	1	0	yes	2	0
	Stk39	8	5	yes	1	1	2	1	3	1	1	4	0	0	no	0	0
	averages Number of experiments showing MYC binding	6.08046	5.54023	81/87									1.57471	0.701149	79/87
	N. of genes with MYC binding in the promoter region			81/87											79/87
	percentage			93.1034											90.8046
Downregulated	Satb1	0	0	no	0	0	0	0	0	0	0	0	0	0	no	0	0
	Anp32a	7	7	yes	2	0	5	2	4	6	3	8	2	1	yes	9	2
	Hist1h2bc	3	2	no	1	0	0	0	0	1	0	1	0	0	no	0	0
	averages Number of experiments showing MYC binding	3.33333	3	1/3									0.666667	0.333333	1/3
	N. of genes with MYC binding in the promoter region			1/3											1/3
	percentage			33.3333											33.3333
